# Supplementary material for: MicroRNA Expression Profiles in Superficial Esophageal Squamous Cell Carcinoma before Endoscopic Submucosal Dissection: A Pilot Study
Source: Int J Mol Sci. 2021 Apr 30;22(9):4789. doi: 10.3390/ijms22094789 (PMC8124636; doi:10.3390/ijms22094789)
Supplement: Supplementary file 1 [file ijms-22-04789-s001.zip]

Archive with 1 entries (1 files):
- ijms-1179056-supplementary.pdf
